# Supplementary material for: Stress-Induced Secondary Metabolite Profiling in Cistanche deserticola Callus Cultures: Insights from GC-MS and HPLC-MS Analysis
Source: Int J Mol Sci. 2025 Jun 25;26(13):6091. doi: 10.3390/ijms26136091 (PMC12250269; doi:10.3390/ijms26136091)
Supplement: Supplementary file 1 [file ijms-26-06091-s001.zip]

Archive with 28 entries (25 files):
- Supplementary materials Table S1-S7.xlsx
- Supplementary materials S8_GC-MS_Data/
- Supplementary materials S8_GC-MS_Data/GC_36.pdf
- Supplementary materials S8_GC-MS_Data/GC_40.pdf
- Supplementary materials S8_GC-MS_Data/GC_41.pdf
- Supplementary materials S8_GC-MS_Data/GC_42.pdf
- Supplementary materials S8_GC-MS_Data/GC_6.pdf
- Supplementary materials S9_qTOF_UHPLC-MS_Data/
- Supplementary materials S9_qTOF_UHPLC-MS_Data/Application_1 – Calibration Functions.pdf
- Supplementary materials S9_qTOF_UHPLC-MS_Data/Application_2 – Samples Screening and Quantitation.pdf
- Supplementary materials S9_qTOF_UHPLC-MS_Data/qTOF_UHPLC-MS_Results/
- Supplementary materials S9_qTOF_UHPLC-MS_Data/qTOF_UHPLC-MS_Results/Sample_15.pdf
- Supplementary materials S9_qTOF_UHPLC-MS_Data/qTOF_UHPLC-MS_Results/Sample_17.pdf
- Supplementary materials S9_qTOF_UHPLC-MS_Data/qTOF_UHPLC-MS_Results/Sample_36.pdf
- Supplementary materials S9_qTOF_UHPLC-MS_Data/qTOF_UHPLC-MS_Results/Sample_37.pdf
- Supplementary materials S9_qTOF_UHPLC-MS_Data/qTOF_UHPLC-MS_Results/Sample_38.pdf
- Supplementary materials S9_qTOF_UHPLC-MS_Data/qTOF_UHPLC-MS_Results/Sample_40.pdf
- Supplementary materials S9_qTOF_UHPLC-MS_Data/qTOF_UHPLC-MS_Results/Sample_41.pdf
- Supplementary materials S9_qTOF_UHPLC-MS_Data/qTOF_UHPLC-MS_Results/Sample_42.pdf
- Supplementary materials S9_qTOF_UHPLC-MS_Data/qTOF_UHPLC-MS_Results/Sample_45.pdf
- Supplementary materials S9_qTOF_UHPLC-MS_Data/qTOF_UHPLC-MS_Results/Sample_50.pdf
- Supplementary materials S9_qTOF_UHPLC-MS_Data/qTOF_UHPLC-MS_Results/Sample_55.pdf
- Supplementary materials S9_qTOF_UHPLC-MS_Data/qTOF_UHPLC-MS_Results/Sample_6.pdf
- Supplementary materials S9_qTOF_UHPLC-MS_Data/qTOF_UHPLC-MS_Results/Sample_65.pdf
- Supplementary materials S9_qTOF_UHPLC-MS_Data/qTOF_UHPLC-MS_Results/Sample_70.pdf
- Supplementary materials S9_qTOF_UHPLC-MS_Data/qTOF_UHPLC-MS_Results/Sample_72.pdf
- Supplementary materials S9_qTOF_UHPLC-MS_Data/qTOF_UHPLC-MS_Results/Sample_77.pdf
- Supplementary materials S9_qTOF_UHPLC-MS_Data/qTOF_UHPLC-MS_Results/Standart Samples.pdf
