# Supplementary material for: Stress-Induced Secondary Metabolite Profiling in Cistanche deserticola Callus Cultures: Insights from GC-MS and HPLC-MS Analysis
Source: Int J Mol Sci. 2025 Jun 25;26(13):6091. doi: 10.3390/ijms26136091 (PMC12250269; doi:10.3390/ijms26136091)
Supplement: Supplementary file 1 [file ijms-26-06091-s001.zip › Supplementary materials Table S1-S7.xlsx]

## Sheet: S1
Table S1. GC-MS chromatographic profile of sample No. 6 (C. deserticola stolon tissue)
№	Retention time, min	Compounds	Probability of identification, %	Percentage content, %
1	11.32	Octadecanal, 2-bromo-	67	4.8
2	12.12	Benzene, 4-ethenyl-1,2-dimethoxy-	79	6.7
3	13.06	Glutaric acid, butyl undecyl ester	65	2.9
4	13.36	Ethanone, 1-(2-hydroxy-5-methylphenyl)-	81	9.4
5	14.04	Hexadecanoic acid, methyl ester	77	11.8
6	14.26	Triethylene glycol	64	3.3
7	14.34	Phenol, 2,4-bis(1,1-dimethylethyl)-	86	8.3
8	14.43	Hexadecanoic acid, ethyl ester	71	8.5
9	14.99	Benzofuran, 2,3-dihydro-	68	5.4
10	15.81	Heptadecanoic acid, 16-methyl-, methyl ester	65	10.5
11	17.28	Tetraethylene glycol	80	11.5
12	18.33	Homovanillyl alcohol	69	3.9
13	18.7	Diethylene glycol monododecyl ether	70	13.2

## Sheet: S2
Table S2. GC-MS chromatographic profile of sample No. 36 (C. deserticola calli, Gamborg B5 medium with 0.1% NaCl)
№	Retention time, min	Compounds	Probability of identification, %	Percentage content, %
1	11.1	Ethanol, 2,2'-oxybis-	66	0.86
2	11.43	Phenol	75	0.77
3	11.48	1-Undecanol	70	1.37
4	11.69	Pantolactone	73	0.54
5	11.95	Dodecyl acrylate	76	0.6
6	13.34	Ethanone, 1-(2-hydroxy-5-methylphenyl)-	83	1.65
7	13.43	1-Hexadecanol	73	0.9
8	13.96	Phenol, 2,6-dimethoxy-	74	0.99
9	14.03	Hexadecanoic acid, methyl ester	75	4.26
10	14.34	Phenol, 2,4-bis(1,1-dimethylethyl)-	86	2.27
11	14.98	Benzofuran, 2,3-dihydro-	75	0.82
12	15.45	Tri(propylene glycol) propyl ether	68	0.62
13	15.79	Heptadecanoic acid, 16-methyl-, methyl ester	70	2.34
14	15.88	13-Octadecenoic acid, methyl ester	81	2.11
15	16.19	9,12-Octadecadienoic acid (Z,Z)-, methyl ester	92	4.12
16	16.36	Propanoic acid, 3-mercapto-, dodecyl ester	66	0.58
17	16.51	Ethanone, 1-(3,4-dimethoxyphenyl)-	68	0.92
18	16.66	9,12,15-Octadecatrienoic acid, methyl ester, (Z,Z,Z)-	75	0.86
19	16.9	Acetic acid n-octadecyl ester	73	0.64
20	17.1	Diethylene glycol monododecyl ether	79	0.88
21	17.26	Tetraethylene glycol	92	3.79
22	17.52	Dibutyl phthalate	83	0.53
23	17.67	3-Methyl-4-phenyl-1H-pyrrole	77	0.57
24	17.71	Phenol, 2,6-dimethoxy-4-(2-propenyl)-	86	1.51
25	17.91	3,7,11,14,18-Pentaoxa-2,19-disilaeicosane, 2,2,19,19-tetramethyl-	69	1.49
26	18.32	Homovanillyl alcohol	81	1.23
27	18.91	Hexadecanoic acid	87	0.44
28	19.44	Benzeneethanol, 4-hydroxy-	80	1.03
29	19.9	Triethylene glycol monododecyl ether	73	2.77
30	20.25	Hexaethylene glycol	77	3.46
31	20.9	9,12-Octadecadienoic acid (Z,Z)-	67	3.5
32	22.63	Ethyl α-d-glucopyranoside	85	44.3

## Sheet: S3
Table S3. GC-MS chromatographic profile of sample No. 40 (C. deserticola, dark calli, B5 Medium, 50 days)
№	Retention time, min	Compounds	Probability of identification, %	Percentage content, %
1	11.1	Ethanol, 2,2'-oxybis-	64	0.66
2	11.44	Phenol	76	0.69
3	11.95	Dodecyl acrylate	75	0.66
4	13.27	Phenol, 2,4-dichloro-	69	0.48
5	13.35	Ethanone, 1-(2-hydroxy-5-methylphenyl)-	79	0.8
6	13.43	1-Hexadecanol	72	0.65
7	13.97	Phenol, 2,6-dimethoxy-	67	0.59
8	14.03	Hexadecanoic acid, methyl ester	75	4.37
9	14.25	Triethylene glycol	83	1.81
10	14.34	Phenol, 2,4-bis(1,1-dimethylethyl)-	88	1.7
11	14.99	Benzofuran, 2,3-dihydro-	72	0.5
12	15.79	Heptadecanoic acid, 16-methyl-, methyl ester	70	1.86
13	15.88	13-Octadecenoic acid, methyl ester	83	1.79
14	16.11	9,12-Octadecadienoic acid (Z,Z)-, methyl ester	90	0.24
15	16.36	Propanoic acid, 3-mercapto-, dodecyl ester	66	0.59
16	16.52	2-(3,4-Dimethoxyphenyl)-6-methyl-3,4-chromanediol	72	0.63
17	16.66	9,12,15-Octadecatrienoic acid, methyl ester, (Z,Z,Z)-	70	0.59
18	16.9	1-Hexadecanol	72	0.59
19	17.1	Diethylene glycol monododecyl ether	76	0.62
20	17.26	Tetraethylene glycol	88	2.1
21	17.44	Eicosanoic acid, methyl ester	64	0.62
22	17.52	Phthalic acid, butyl hept-4-yl ester	83	0.45
23	17.71	Phenol, 2,6-dimethoxy-4-(2-propenyl)-	84	1.02
24	18.32	Homovanillyl alcohol	82	0.9
25	18.69	Diethylene glycol monododecyl ether	71	1.3
26	18.98	Hexadecanoic acid	85	3.48
27	19.44	Benzeneethanol, 4-hydroxy-	85	1.44
28	20.25	Heptaethylene glycol	77	2.42
29	20.98	Di-n-octyl phthalate	66	2.14
30	21.11	Pyrrolo[1,2-a]pyrazine-1,4-dione, hexahydro-3-(2-methylpropyl)-	77	1.88
31	21.31	Triethylene glycol monododecyl ether	69	3.88
32	21.54	β-D-Glucopyranose, 1,6-anhydro-	86	5.25
33	22.09	1,4-Benzenedicarboxylic acid, bis(2-ethylhexyl) ester	71	9.37
34	22.64	Ethyl α-d-glucopyranoside	87	24.94
35	22.96	γ-Sitosterol	75	19.01

## Sheet: S4
Table S4. GC-MS chromatographic profile of sample No. 41 (C. deserticola, orange calli, B5 Medium, 50 days)
№	Retention time, min	Compounds	Probability of identification, %	Percentage content, %
1	11.42	Phenol	77	0.82
2	11.47	1-Undecanol	76	1.16
3	11.69	Pantolactone	72	0.85
4	11.77	Phenol, 4-ethyl-2-methoxy-	71	0.36
5	11.94	Dodecyl acrylate	73	0.42
6	12.1	p-Cresol	66	1.46
7	13.24	Phenol, 2,4-dichloro-	73	0.55
8	13.32	2-Methoxy-4-vinylphenol	89	4.55
9	13.93	Phenol, 2,6-dimethoxy-	93	2.7
10	14.02	Hexadecanoic acid, methyl ester	77	4.42
11	14.27	5-Thiazoleethanol, 4-methyl-	87	3.38
12	14.34	Phenol, 2,4-bis(1,1-dimethylethyl)-	83	1.88
13	14.78	1,4:3,6-Dianhydro-α-d-glucopyranose	75	0.58
14	14.97	Benzofuran, 2,3-dihydro-	82	1.2
15	15.23	1-Hexadecanol	70	0.6
16	15.8	Heptadecanoic acid, 16-methyl-, methyl ester	72	1.41
17	15.87	13-Octadecenoic acid, methyl ester	82	1.52
18	15.93	12-Octadecenoic acid, methyl ester	75	0.55
19	16.19	Methyl 9-cis,11-trans-octadecadienoate	90	3.6
20	16.5	3',5'-Dimethoxyacetophenone	80	1.88
21	16.65	9,12,15-Octadecatrienoic acid, methyl ester, (Z,Z,Z)-	76	0.83
22	17.1	Diethylene glycol monododecyl ether	67	0.36
23	17.25	Tetraethylene glycol	88	2.19
24	17.69	Phenol, 2,6-dimethoxy-4-(2-propenyl)-	88	7.33
25	18.31	Homovanillyl alcohol	94	3.91
26	18.43	1H-Pyrrole, 2-phenyl-	70	1.15
27	18.98	Hexadecanoic acid	89	4.55
28	19.36	Niacinamide	68	1.47
29	19.43	Benzeneethanol, 4-hydroxy-	78	1.04
30	19.64	Desaspidinol	72	0.54
31	20.24	Pentaethylene glycol	88	2.04
32	20.41	Heptaethylene glycol monododecyl ether	73	1.95
33	20.89	9,12-Octadecadienoic acid (Z,Z)-	80	2.15
34	21.04	Sucrose	69	1.82
35	21.11	Pyrrolo[1,2-a]pyrazine-1,4-dione, hexahydro-3-(2-methylpropyl)-	75	1.17
36	21.31	Triethylene glycol monododecyl ether	70	1.72
37	21.53	β-D-Glucopyranose, 1,6-anhydro-	88	8.15
38	22.63	Ethyl α-d-glucopyranoside	85	23.71

## Sheet: S5
Table S5. GC-MS chromatographic profile of sample No. 42 (C. deserticola, white calli, B5 Medium, 50 days)
№	Retention time, min	Compounds	Probability of identification, %	Percentage content, %
1	11.42	Phenol	90	0.97
2	11.68	Pantolactone	82	0.75
3	11.77	Phenol, 4-ethyl-2-methoxy-	81	0.59
4	11.94	Dodecyl acrylate	75	0.38
5	12.22	p-Cresol	76	0.63
6	13.24	Phenol, 2,4-dichloro-	78	0.53
7	13.33	2-Methoxy-4-vinylphenol	90	2.14
8	13.94	Phenol, 2,6-dimethoxy-	87	1.08
9	14.02	Hexadecanoic acid, methyl ester	73	4.86
10	14.27	5-Thiazoleethanol, 4-methyl-	86	2.16
11	14.34	Phenol, 2,4-bis(1,1-dimethylethyl)-	83	1.44
12	14.78	1,4:3,6-Dianhydro-α-d-glucopyranose	77	0.59
13	14.97	Benzofuran, 2,3-dihydro-	79	0.74
14	15.44	Succinimide	68	0.45
15	15.78	Heptadecanoic acid, 16-methyl-, methyl ester	70	1.15
16	15.87	11-Octadecenoic acid, methyl ester, (Z)-	84	1.45
17	16.19	9,12-Octadecadienoic acid (Z,Z)-, methyl ester	93	4.29
18	16.5	3',5'-Dimethoxyacetophenone	77	0.71
19	16.65	9,12,15-Octadecatrienoic acid, methyl ester, (Z,Z,Z)-	81	0.83
20	17.25	Tetraethylene glycol	90	1.69
21	17.66	3-Methyl-4-phenyl-1H-pyrrole	76	0.59
22	17.7	Phenol, 2,6-dimethoxy-4-(2-propenyl)-	87	1.43
23	18.31	Homovanillyl alcohol	93	2.8
24	18.43	1H-Pyrrole, 2-phenyl-	71	0.97
25	18.97	Hexadecanoic acid	89	3.34
26	19.36	Niacinamide	70	1.05
27	19.43	Benzeneethanol, 4-hydroxy-	81	0.71
28	19.58	Hydroquinone	68	0.42
29	19.64	Desaspidinol	64	0.27
30	20.15	Pyrrolo[1,2-a]pyrazine-1,4-dione, hexahydro-3-(2-methylpropyl)-	67	1.61
31	20.24	Pentaethylene glycol	86	1.8
32	20.88	9,12-Octadecadienoic acid (Z,Z)-	86	2.98
33	21.53	β-D-Glucopyranose, 1,6-anhydro-	88	8.23
34	22.04	2-Piperidinone, 1-(3,4,5,6-tetrahydro-2-pyridinyl)-	67	4.58
35	22.64	Ethyl α-d-glucopyranoside	83	41.78

## Sheet: S6
Table S6. Detailed description of substances detected in C. deserticola calli using GC-MS method.
№	Name of the substance	Chemical formula, molecular weight	Chemical structure	Description	Reference
1.	Phenol, 2,4-bis(1,1-dimethylethyl)-	C14H22O; MW: 206.323 (Compound)		Belongs to the class of phenols, whose derivatives exhibit antioxidant and antimicrobial properties. They may contribute to UV protection or stress resistance in plants.	(Dai and Mumper, 2010; De Lima Cherubim et al., 2020; Musa et al., 2021; Wang Xiaoming et al., 2017).
2.	Phenol, 2,6-dimethoxy-4-(2-propenyl)	C11H14O3; MW: 194.227 (Compound)		A phenol derivative with an allyl group, commonly found in essential oils of various plants. It plays a crucial role in plant physiology and demonstrates notable biological activity.	(Dai and Mumper, 2010; De Lima Cherubim et al., 2020; Musa et al., 2021; Parmar et al., 1998).
3.	β-D-Glucopyranose, 1,6-anhydro	C6H10O5; MW: 162.140 (Substance)		A sugar derivative classified as a cyclic ether, potentially involved in plant secondary metabolism, particularly in carbohydrate metabolism.	(Qadir et al., 2022)
4.	Niacinamide	C6H6N2O; MW: 122.124 (Compound)		A form of Vitamin B3, functioning as a coenzyme in metabolic pathways. It also plays regulatory and protective roles, contributing to stress signaling, accumulation of secondary metabolites, and plant defense responses.	(Berglund, 1994; Berglund and Ohlsson, 1995; El-Bassiouny et al., 2014)
5.	Benzofuran, 2,3-dihydro (Syn: Coumaran)	C8H8O; MW: 120.148 (Compound)		A benzofuran-related compound, frequently detected in plant extracts and known for its antimicrobial properties. Research suggests that the inhibition of acetylcholinesterase (AChE) by coumaran, a bioactive plant-derived ingredient, highlights its potential as a biofumigant, offering an alternative to chemical fumigants against insect pests.	(Rajashekar et al., 2014)
6.	Desaspidinol (Syn.: 1-(2,6-dihydroxy-4-methoxyphenyl)butan-1-one)	C11H14O4; MW: 210.226 (Compound)		A phenolic compound with a ketone group, containing two hydroxyl (-OH) and one methoxy (-OCH3) functional groups. Its reactive chemical structure resembles alkaloids and flavonoids, both of which are secondary metabolites in plants, playing essential roles in protection against pathogens and herbivores.	(Balasundram et al., 2006; Cheynier, 2012).
7.	Pyrrolo[1,2-a]pyrazine-1,4-dione, hexahydro-3-(2-methylpropyl)	C11H18N2O2; MW: 210.272; Syn: Cyclo(leucyloprolyl) (Compound)		A complex heterocyclic compound belonging to the pyrazine class, specifically a cyclic dipeptide, involved in intercellular signaling and stress defense. Diketopiperazines are studied for their potential use as structural scaffolds in organic synthesis due to their stability and unique features. Early reports suggest that cyclo(l-leucyl-l-prolyl) may inhibit norsolorinic acid production, a precur…	(Borthwick, 2012; Yan et al., 2004)
8.	Hexadecanoic acid, methyl ester	C17H34O2; MW: 270.4507 Syn.: Methyl palmitate (Compound)		A plant-derived compound with antibacterial properties, including activity against multidrug-resistant bacteria. Additionally, it is widely used in the cosmetics industry as a skin and hair conditioning agent, often found in ointments and creams due to its emollient properties.	(Gideon, 2015; Shaaban et al., 2021)
9.	Diethylene glycol monododecyl ether	C16H34O3; MW: 274.4394 (compound)		A synthetic compound, not naturally occurring, widely used in industrial and commercial applications. It serves as a surfactant and emulsifier in cosmetic and pharmaceutical formulations.	(Barel et al., 2014)
10.	Tetraethylene glycol	C8H18O5; MW: 194.2255 (Compound)		Ethylene glycol analogs are rarely found in nature, possibly occurring as degradation products of natural polyethylene glycols, albeit at extremely low concentrations.	(Barel et al., 2014)
11.	Homovanillyl alcohol	C9H12O3; MW: 168.1898 (Compound)		A derivative of phenylethanol, present in various plant sources. It serves as a metabolite in catecholamine degradation and exists both in free form and as part of complex molecules, such as glycosides.	(Barel et al., 2014; Wightman et al., 1988)
12.	Ethyl α-d-glucopyranoside	C8H16O6; MW: 208.210 (Compound)		A plant-derived glycoside, where glucose is linked to an ethyl group. In plants, it may participate in energy storage and structural cell formation, similar to other glycosides, and is also involved in the biosynthesis of phenylethanoid glycosides.	(Kirimura et al., 2022)
13.	Sucrose	C12H22O11; MW: 342.2965; Syn.: α-D-Glucopyranoside (Compound)		An organic disaccharide composed of glucose and fructose linked by a glycosidic bond, one of the most abundant carbohydrates found in nature.	(Li H et al., 2022)
14.	γ-Sitosterol	C29H50O; MW: 414.7067; Syn.: Clionasterol (Compound)		A phytosterol belonging to the sterol class, structurally similar to cholesterol. γ-Sitosterol is widely distributed in plant cell membranes, playing a crucial role in membrane permeability and stability, analogous to cholesterol in animal cell membranes.	(Jäger et al., 2009; Jones and Abumweis, 2009)

## Sheet: S7
Table S7. Reference standards of PhGs used for UHPLC-MS analysis (Sigma, USA)
No	Name	Formula	Molecular Weight (g/mol)	Chemical structure	Description	Reference
1.	Salidroside	C14H20O7	300.30		Salidroside is one of the major PhG extracted from Rhodiola rosea L., which can show a broad-spectrum of pharmacological properties like anti-aging, anti-oxidant, anti-cancer and anti-inflammation.	(Liu et al., 2023; Tao et al., 2023; Wang Xiaoping et al., 2024; Wei et al., 2020)
2.	Echinacoside	C35H46O20	786.7		Echinacoside is a PhG isolated from Echinacea angustifolia in 1950, and currently being investigated for the treatment of Parkinson's, Alzheimer's, atherosclerosis, osteoporosis, acute colitis, wound treatment, and hepatitis. Echinacoside has demonstrated inhibition of apoptosis in neural cell lines, demonstrating potential for use in the treatment of neurological conditions.	(Albalawi et al., 2024; Bian et al., 2021; Di et al., 2004; Jiang TF et al., 2003)
3.	Tubuloside	C37H48O21	828.76		Tubuloside is a PhG with antioxidative effect and hepatoprotective activity.	(Tureyen et al., 2023)
4.	Verbascoside (syn.: Acteoside)	C29H36O15	624.59		Acteoside is a glycoside that is the Alpha-L-rhamnosyl-(1-3)-Beta-D-glucoside of hydroxytyrosol in which the hydroxy group at position 4 of the glucopyranosyl moiety has undergone esterification by formal condensation with trans-caffeic acid. It has a role as a neuroprotective agent, an antileishmanial agent, an anti-inflammatory agent, a plant metabolite and an antibacterial agent. It is a cinna…	(Li X et al., 2024; Ohtsuki et al., 2020; Sciandra et al., 2023)
5.	Acetylacteoside	C31H38O16	666.6		2-Acetylacteoside has been reported in Callicarpa kwangtungensis, Pedicularis densispica, and other organisms with data available.	(Wang Xiaoming et al., 2019; Wang Xiaoming et al., 2017; Zhang Y et al., 2019)
